# Supplementary material for: MassARRAY and SABER Analyses of SNPs in Embryo DNA Reveal the Abscission of Self-Fertilised Progeny during Fruit Development of Macadamia (Macadamia integrifolia Maiden & Betche)
Source: Int J Mol Sci. 2024 Jun 11;25(12):6419. doi: 10.3390/ijms25126419 (PMC11204000; doi:10.3390/ijms25126419)
Supplement: Supplementary file 1 [file ijms-25-06419-s001.zip]

Archive with 1 entries (1 files):
- ijms-3031881-supplementary.pdf
